# Supplementary material for: CAMP-negative group B Streptococcus in pregnant women: molecular and clinical features with implications for diagnostics and neonatal management
Source: Eur J Clin Microbiol Infect Dis. 2026 Mar 27;45(7):2025–32. doi: 10.1007/s10096-026-05483-8 (PMC13328311; doi:10.1007/s10096-026-05483-8)
Supplement: Supplementary file 6 — Supplementary Material 6. [file 10096_2026_5483_MOESM6_ESM.xlsx]

## Sheet: CAMP阴性
Supplementary xls1. Antibiotic resistance and molecular characteristics of CAMP-negative and CAMP-positive Streptococcus agalactiae isolates. Raw data used for analysis in this study, including antimicrobial susceptibility results, MLST typing profiles, capsular serotype distribution, and virulence gene presence/absence matrix for all Streptococcus agalactiae isolates (CAMP-negative and CAMP-posi…
No.1	Serotype	MLST	adhP	pheS	atr	glnA	sdhA	glcK	tkt	fbsB	bac	fbsA	lmb	scp B	cylE	hylB	cfb	pavA	neuC	pbp1A
61	Ⅲ	862	16	1	4	70	9	3	2	+	-	+	+	+	+	+	-	+	+	+
62	Ⅲ	862	16	1	4	70	9	3	2	+	-	+	+	+	+	+	-	+	+	+
72	Ⅲ	862	16	1	4	70	9	3	2	+	-	+	+	+	+	+	-	+	+	+
98	Ⅲ	862	16	1	4	70	9	3	2	+	-	+	+	+	+	+	-	+	+	+
170	Ⅲ	862	16	1	4	70	9	3	2	+	-	+	+	+	+	+	-	+	+	+
179	Ⅲ	862	16	1	4	70	9	3	2	+	-	+	+	+	+	+	-	+	+	+
184	Ⅲ	862	16	1	4	70	9	3	2	+	-	+	+	+	+	+	-	+	+	+
205	II	1	1	1	2	1	1	2	2	+	-	+	+	+	+	+	-	+	+	+
208	Ⅲ	862	16	1	4	70	9	3	2	+	-	+	+	+	+	+	-	+	+	+
254	Ⅲ	862	16	1	4	70	9	3	2	+	-	+	+	+	+	+	-	+	+	+
285	Ⅲ	862	16	1	4	70	9	3	2	+	-	+	+	+	+	+	-	+	+	+
343	VI	28	1	1	3	5	2	2	2	+	-	+	+	+	+	+	-	+	+	+
353	Ⅲ	862	16	1	4	70	9	3	2	+	-	+	+	+	+	+	-	+	+	+
466	Ⅲ	862	16	1	4	70	9	3	2	+	-	+	+	+	+	+	-	+	+	+
467	Ⅲ	862	16	1	4	70	9	3	2	+	-	+	+	+	+	+	-	+	+	+
515	Ⅲ	651	16	1	6	70	9	9	2	+	-	+	+	+	+	+	-	+	+	+
610	Ⅲ	862	16	1	4	70	9	3	2	+	-	+	+	+	+	+	-	+	+	+
614	Ⅲ	862	16	1	4	70	9	3	2	+	-	+	+	+	+	+	-	+	+	+
683	Ⅲ	862	16	1	4	70	9	3	2	+	-	+	+	+	+	+	-	+	+	+
837	Ⅲ	862	16	1	4	70	9	3	2	+	-	+	+	+	+	+	-	+	+	+
876	Ⅲ	862	16	1	4	70	9	3	2	+	-	+	+	+	+	+	-	+	+	+
899	Ⅲ	862	16	1	4	70	9	3	2	+	-	+	+	+	+	+	-	+	+	+
924	Ⅲ	862	16	1	4	70	9	3	2	+	-	+	+	+	+	+	-	+	+	+
937	Ⅲ	862	16	1	4	70	9	3	2	+	-	+	+	+	+	+	-	+	+	+
953	Ⅲ	862	16	1	4	70	9	3	2	+	-	+	+	+	+	+	-	+	+	+
963	Ⅲ	651	16	1	6	70	9	9	2	+	-	+	+	+	+	+	-	+	+	+
968	Ⅲ	862	16	1	4	70	9	3	2	+	-	+	+	+	+	+	-	+	+	+
987	Ⅲ	862	16	1	4	70	9	3	2	+	-	+	+	+	+	+	-	+	+	+
993	Ⅲ	862	16	1	4	70	9	3	2	+	-	+	+	+	+	+	-	+	+	+
1003	Ⅲ	862	16	1	4	70	9	3	2	+	-	+	+	+	+	+	-	+	+	+
1029	Ⅲ	862	16	1	4	70	9	3	2	+	-	+	+	+	+	+	-	+	+	+
1065	Ⅲ	862	16	1	4	70	9	3	2	+	-	+	+	+	+	+	-	+	+	+
1108	Ⅲ	862	16	1	4	70	9	3	2	+	-	+	+	+	+	+	-	+	+	+
1163	Ⅲ	862	16	1	4	70	9	3	2	+	-	+	+	+	+	+	-	+	+	+
1201	Ⅲ	862	16	1	4	70	9	3	2	+	-	+	+	+	+	+	-	+	+	+
1242	Ⅲ	862	16	1	4	70	9	3	2	+	-	+	+	+	+	+	-	+	+	+
1246	Ⅲ	862	16	1	4	70	9	3	2	+	-	+	+	+	+	+	-	+	+	+
1282	Ⅲ	862	16	1	4	70	9	3	2	+	-	+	+	+	+	+	-	+	+	+
1342	Ⅲ	862	16	1	4	70	9	3	2	+	-	+	+	+	+	+	-	+	+	+
1375	Ⅲ	862	16	1	4	70	9	3	2	+	-	+	+	+	+	+	-	+	+	+
1432	Ⅲ	862	16	1	4	70	9	3	2	+	-	+	+	+	+	+	-	+	+	+
1446	Ⅲ	862	16	1	4	70	9	3	2	+	-	+	+	+	+	+	-	+	+	+
1471	Ⅲ	862	16	1	4	70	9	3	2	+	-	+	+	+	+	+	-	+	+	+
1478	Ⅲ	862	16	1	4	70	9	3	2	+	-	+	+	+	+	+	-	+	+	+
1488	Ⅲ	862	16	1	4	70	9	3	2	+	-	+	+	+	+	+	-	+	+	+
1520	Ⅲ	862	16	1	4	70	9	3	2	+	-	+	+	+	+	+	-	+	+	+
1575	Ⅲ	862	16	1	4	70	9	3	2	+	-	+	+	+	+	+	-	+	+	+
1583	Ⅲ	862	16	1	4	70	9	3	2	+	-	+	+	+	+	+	-	+	+	+
1619	Ⅲ	862	16	1	4	70	9	3	2	+	-	+	+	+	+	+	-	+	+	+
1672	Ⅲ	651	16	1	6	70	9	9	2	+	-	+	+	+	+	+	-	+	+	+
1710	Ⅲ	862	16	1	4	70	9	3	2	+	-	+	+	+	+	+	-	+	+	+
1848	Ⅲ	862	16	1	4	70	9	3	2	+	-	+	+	+	+	+	-	+	+	+
1921	Ⅲ	862	16	1	4	70	9	3	2	+	-	+	+	+	+	+	-	+	+	+
2022	Ⅲ	862	16	1	4	70	9	3	2	+	-	+	+	+	+	+	-	+	+	+
2053	Ⅲ	862	16	1	4	70	9	3	2	+	-	+	+	+	+	+	-	+	+	+

## Sheet: CAMP阳性
No.1	serotype	MLST	adhP	pheS	atr	glnA	sdhA	glcK	tkt	fbsB	bac	fbsA	lmb	scp B	cylE	hylB	cfb	pavA	neuC	pbp1A
1488	Ⅲ	862	16	1	4	70	9	3	2	+	-	+	+	+	+	+	+	+	+	+
1489	Ib	10	9	1	4	1	3	3	2	+	-	+	+	+	+	+	+	+	+	+
1490	V	890	5	4	4	3	9	3	3	-	+	+	+	+	+	+	+	+	+	+
1491	Ⅲ	19	1	1	3	2	2	2	2	-	-	+	+	+	+	+	+	+	+	+
1492	Ⅲ	23	5	4	6	3	2	1	3	-	-	+	+	+	+	+	+	+	+	+
1493	Ⅲ	17	2	1	1	2	1	1	1	+	-	+	+	+	+	+	+	+	+	+
1494	Ⅲ	19	1	1	3	2	2	2	2	-	-	+	+	+	+	+	+	+	+	+
1495	Ⅲ	17	2	1	1	2	1	1	1	-	-	+	+	+	+	+	+	+	+	+
1496	Ⅲ	27	1	1	3	4	2	2	2	+	-	+	+	+	+	+	+	+	+	+
1500	Ⅲ	17	2	1	1	2	1	1	1	+	-	+	+	+	+	+	+	+	+	+
1501	II	28	1	1	3	5	2	2	2	+	-	+	+	+	+	+	+	+	+	+
1502	Ia	19	1	1	3	2	2	2	2	+	-	+	+	+	+	+	+	+	+	+
1503	Ia	23	5	4	6	3	2	1	3	+	-	+	+	+	+	+	+	+	+	+
1504	Ib	10	9	1	4	1	3	3	2	+	-	+	+	+	+	+	+	+	+	+
1505	Ib	10	9	1	4	1	3	3	2	+	-	+	+	+	+	+	+	+	+	+
1506	Ⅲ	17	2	1	1	2	1	1	1	+	-	+	+	+	+	+	+	+	+	+
1507	Ⅲ	19	1	1	3	2	2	2	2	+	-	+	+	+	+	+	+	+	+	+
1511	Ia	882	5	1	6	1	2	1	3	-	+	+	+	+	+	+	+	+	+	+
1512	Ⅲ	19	1	1	3	2	2	2	2	+	+	+	+	+	+	+	+	+	+	+
1513	Ia	23	5	4	6	3	2	1	3	+	-	+	+	+	+	+	+	+	+	+
1514	V	897	171	1	6	4	1	1	1	-	-	+	+	+	+	+	+	+	+	+
1515	Ia	23	5	4	6	3	2	1	3	-	-	+	+	+	+	+	+	+	+	+
1516	Ib	1	1	1	2	1	1	2	2	+	-	+	+	+	+	+	+	+	+	+
1517	Ⅲ	651	16	1	6	70	9	9	2	+	-	+	+	+	+	+	+	+	+	+
1518	Ⅲ	17	2	1	1	2	1	1	1	+	-	+	+	+	+	+	+	+	+	+
1519	V	1	1	1	2	1	1	2	2	-	-	+	+	+	+	+	+	+	+	+
1520	Ⅲ	862	16	1	4	70	9	3	2	+	+	+	+	+	+	+	+	+	+	+
1521	V	19	1	1	3	2	2	2	2	-	-	+	+	+	+	+	+	+	+	+
1522	Ⅲ	17	2	1	1	2	1	1	1	-	-	+	+	+	+	+	+	+	+	+
1523	V	890	5	4	4	3	9	3	3	-	-	+	+	+	+	+	+	+	+	+
1524	V	529	1	1	4	4	2	3	2	-	-	+	+	+	+	+	+	+	+	+
1526	Ib	12	10	1	4	1	3	3	2	+	-	+	+	+	+	+	+	+	+	+
1527	Ia	23	5	4	6	3	2	1	3	+	-	+	+	+	+	+	+	+	+	+
1528	V	929	13	1	4	4	1	3	1	-	-	+	+	+	+	+	+	+	+	+
1529	Ⅲ	335	1	1	43	2	2	2	2	-	-	+	+	+	+	+	+	+	+	+
1535	Ia	19	1	1	3	2	2	2	2	+	-	+	+	+	+	+	+	+	+	+
1536	Ia	19	1	1	3	2	2	2	2	-	-	+	+	+	+	+	+	+	+	+
1537	Ⅲ	19	1	1	3	2	2	2	2	+	-	+	+	+	+	+	+	+	+	+
1539	II	28	1	1	3	5	2	2	2	-	-	+	+	+	+	+	+	+	+	+
1540	Ia	19	1	1	3	2	2	2	2	+	-	+	+	+	+	+	+	+	+	+
1541	Ia	485	16	1	4	2	9	3	2	-	-	+	+	+	+	+	+	+	+	+
1542	V	890	5	4	4	3	9	3	3	+	-	+	+	+	+	+	+	+	+	+
1544	Ia	23	5	4	6	3	2	1	3	-	-	+	+	+	+	+	+	+	+	+
1545	Ⅲ	17	2	1	1	2	1	1	1	+	-	+	+	+	+	+	+	+	+	+
1546	V	529	1	1	4	4	2	3	2	+	-	+	+	+	+	+	+	+	+	+
1547	Ⅲ	10	9	1	4	1	3	3	2	-	-	+	+	+	+	+	+	+	+	+
1549	Ia	862	16	1	4	70	9	3	2	-	-	+	+	+	+	+	+	+	+	+
1551	V	19	1	1	3	2	2	2	2	-	-	+	+	+	+	+	+	+	+	+
1552	V	529	1	1	4	4	2	3	2	-	-	+	+	+	+	+	+	+	+	+
1554	Ia	23	5	4	6	3	2	1	3	-	-	+	+	+	+	+	+	+	+	+
1555	Ia	23	5	4	6	3	2	1	3	+	-	+	+	+	+	+	+	+	+	+
1556	Ib	10	9	1	4	1	3	3	2	-	-	+	+	+	+	+	+	+	+	+
1558	Ⅲ	17	2	1	1	2	1	1	1	+	-	+	+	+	+	+	+	+	+	+
1560	Ⅲ	19	1	1	3	2	2	2	2	+	-	+	+	+	+	+	+	+	+	+
1561	Ⅲ	NT								-	+	+	+	+	+	+	+	+	+	+
1562	Ⅲ	862	16	1	4	70	9	3	2	+	-	+	+	+	+	+	+	+	+	+
1563	Ⅲ	12	10	1	4	1	3	3	2	-	-	+	+	+	+	+	+	+	+	+
1564	V	1	1	1	2	1	1	2	2	-	-	+	+	+	+	+	+	+	+	+
1565	Ia	862	16	1	4	70	9	3	2	-	+	+	+	+	+	+	+	+	+	+
1566	Ib	23	5	4	6	3	2	1	3	-	-	+	+	+	+	+	+	+	+	+
1567	Ib	989	1	4	2	1	1	2	2	+	-	+	+	+	+	+	+	+	+	+
1568	Ib	12	10	1	4	1	3	3	2	+	-	+	+	+	+	+	+	+	+	+
1569	Ib	10	9	1	4	1	3	3	2	-	+	+	+	+	+	+	+	+	+	+
1570	Ia	23	5	4	6	3	2	1	3	+	+	+	+	+	+	+	+	+	+	+
1571	Ia	19	1	1	3	2	2	2	2	+	-	+	+	+	+	+	+	+	+	+
1573	Ⅲ	17	2	1	1	2	1	1	1	+	+	+	+	+	+	+	+	+	+	+
