# Supplementary material for: CAMP-negative group B Streptococcus in pregnant women: molecular and clinical features with implications for diagnostics and neonatal management
Source: Eur J Clin Microbiol Infect Dis. 2026 Mar 27;45(7):2025–32. doi: 10.1007/s10096-026-05483-8 (PMC13328311; doi:10.1007/s10096-026-05483-8)
Supplement: Supplementary file 9 — Supplementary Material 9. [file 10096_2026_5483_MOESM9_ESM.xlsx]

## Sheet: 工作表1
Supplementary Table S7. Raw antimicrobial susceptibility testing results for CAMP-negative GBS isolates Penicillin, cefazolin, ampicillin, levofloxacin, vancomycin, and linezolid were tested using the E-test method. Erythromycin, clindamycin, and tetracycline were tested using the disk diffusion method. Interpretation followed CLSI M100 (30th edition, 2020).
Isolate ID	Penicillin G MIC(µg/mL)	Cefazolin MIC(µg/mL)	Ampicillin MIC(µg/mL)	Levofloxacin MIC(µg/mL)	Tetracycline zone (mm)	Clindamycin zone (mm)	Erythromycin zone (mm)	Vancomycin (µg/mL)	Linezolid (µg/mL)	D-zone
61	≤0.12	≤2	≤0.25	0.5	26	20	22	≤0.5	1	/
62	≤0.12	≤2	≤0.25	0.5	9	6	10	≤0.5	1	cMLS_B
72	≤0.12	≤2	≤0.25	0.5	26	6	17	≤0.5	≤0.5	/
98	≤0.12	≤2	≤0.25	0.5	27	21	24	≤0.5	1	/
170	≤0.12	≤2	≤0.25	0.5	10	6	17	≤0.5	1	/
179	≤0.12	≤2	≤0.25	1	9	6	6	≤0.5	1	cMLS_B
184	≤0.12	≤2	≤0.25	0.5	27	6	24	≤0.5	1	/
205	≤0.12	≤2	≤0.25	0.5	13	6	22	≤0.5	1	/
208	≤0.12	≤2	≤0.25	0.5	10	23	23	≤0.5	1	/
254	≤0.12	≤2	≤0.25	1	24	19	21	≤0.5	1	/
285	≤0.12	≤2	≤0.25	0.5	10	6	6	≤0.5	1	cMLS_B
343	≤0.12	≤2	≤0.25	0.5	16	6	14	≤0.5	1	cMLS_B
353	≤0.12	≤2	≤0.25	0.5	6	7	25	≤0.5	1	/
466	≤0.12	≤2	≤0.25	1	10	8	9	≤0.5	1	cMLS_B
467	≤0.12	≤2	≤0.25	0.5	24	21	22	≤0.5	1	/
515	≤0.12	≤2	≤0.25	0.5	10	6	6	≤0.5	1	cMLS_B
610	≤0.12	≤2	≤0.25	0.5	9	21	22	≤0.5	1	/
614	≤0.12	≤2	≤0.25	1	10	6	14	≤0.5	1	cMLS_B
683	≤0.12	≤2	≤0.25	0.5	25	8	25	≤0.5	1	/
837	≤0.12	≤2	≤0.25	0.5	28	7	23	≤0.5	2	/
876	≤0.12	≤2	≤0.25	1	24	19	20	≤0.5	1	/
899	≤0.12	≤2	≤0.25	1	25	19	21	≤0.5	2	/
924	≤0.12	≤2	≤0.25	0.5	26	20	21	≤0.5	1	/
937	≤0.12	≤2	≤0.25	1	26	6	23	≤0.5	1	/
953	≤0.12	≤2	≤0.25	0.5	10	6	12	≤0.5	1	cMLS_B
963	≤0.12	≤2	≤0.25	0.5	25	22	24	≤0.5	2	/
968	≤0.12	≤2	≤0.25	1	10	19	23	≤0.5	1	/
987	≤0.12	≤2	≤0.25	1	26	19	20	≤0.5	1	/
993	≤0.12	≤2	≤0.25	0.5	8	6	6	≤0.5	1	cMLS_B
1003	≤0.12	≤2	≤0.25	1	25	6	10	≤0.5	1	cMLS_B
1029	≤0.12	≤2	≤0.25	0.5	8	6	6	≤0.5	≤0.5	cMLS_B
1065	≤0.12	≤2	≤0.25	1	26	19	22	≤0.5	1	/
1108	≤0.12	≤2	≤0.25	0.5	10	20	20	≤0.5	1	/
1163	≤0.12	≤2	≤0.25	0.5	11	20	20	≤0.5	1	/
1201	≤0.12	≤2	≤0.25	0.5	26	6	21	≤0.5	1	/
1242	≤0.12	≤2	≤0.25	0.5	10	6	8	≤0.5	1	cMLS_B
1246	≤0.12	≤2	≤0.25	0.5	24	20	21	1	2	/
1282	≤0.12	≤2	≤0.25	0.5	10	6	21	≤0.5	1	/
1342	≤0.12	≤2	≤0.25	0.5	25	6	25	≤0.5	1	/
1375	≤0.12	≤2	≤0.25	1	10	20	21	≤0.5	1	/
1432	≤0.12	≤2	≤0.25	0.5	10	6	22	≤0.5	1	/
1446	≤0.12	≤2	≤0.25	0.5	9	6	10	≤0.5	2	cMLS_B
1471	≤0.12	≤2	≤0.25	0.5	6	6	11	≤0.5	1	cMLS_B
1478	≤0.12	≤2	≤0.25	0.5	9	6	12	≤0.5	1	cMLS_B
1488	≤0.12	≤2	≤0.25	0.5	9	6	10	≤0.5	2	cMLS_B
1520	≤0.12	≤2	≤0.25	1	26	6	22	≤0.5	1	/
1575	≤0.12	≤2	≤0.25	1	10	6	23	≤0.5	1	/
1583	≤0.12	≤2	≤0.25	0.5	10	6	23	≤0.5	2	/
1619	≤0.12	≤2	≤0.25	0.5	27	21	23	≤0.5	2	/
1672	≤0.12	≤2	≤0.25	1	26	20	23	≤0.5	1	/
1710	≤0.12	≤2	≤0.25	0.5	8	6	6	≤0.5	1	cMLS_B
1848	≤0.12	≤2	≤0.25	1	6	6	6	≤0.5	2	cMLS_B
1921	≤0.12	≤2	≤0.25	0.5	26	6	22	≤0.5	2	/
2002	≤0.12	≤2	≤0.25	1	8	20	24	≤0.5	1	/
2053	≤0.12	≤2	≤0.25	0.5	23	6	26	≤0.5	2	/
